# Supplementary material for: Data-Driven Assisted Decision Making for Surgical Procedure of Hepatocellular Carcinoma Resection and Prognostic Prediction: Development and Validation of Machine Learning Models
Source: Cancers (Basel). 2023 Mar 15;15(6):1784. doi: 10.3390/cancers15061784 (PMC10046511; doi:10.3390/cancers15061784)
Supplement: Supplementary file 1 [file cancers-15-01784-s001.zip]

Archive with 18 entries (18 files):
- Figure caption.pdf
- Figure S1.pdf
- Figure S10.pdf
- Figure S11.pdf
- Figure S12.pdf
- Figure S13.pdf
- Figure S2.pdf
- Figure S3.pdf
- Figure S4.pdf
- Figure S5.pdf
- Figure S6.pdf
- Figure S7.pdf
- Figure S8.pdf
- Figure S9.pdf
- Table S1.pdf
- Table S2.pdf
- Table S3.pdf
- Table S4.pdf
